# Supplementary material for: Low Incidence of Venous Thromboembolism and Pre-Eclampsia in Women Cared for in a Specialist Antenatal Clinic for Inflammatory Bowel Disease
Source: J Clin Med. 2025 Nov 14;14(22):8072. doi: 10.3390/jcm14228072 (PMC12653284; doi:10.3390/jcm14228072)
Supplement: Supplementary file 1 [file jcm-14-08072-s001.zip]

Archive with 1 entries (1 files):
- jcm-3982817-supplementary.pdf
